# Supplementary material for: Exploring the feasibility, effectiveness, and acceptability of telehealth for delivering a pain management group program: A retrospective study
Source: PLoS One. 2025 May 30;20(5):e0325298. doi: 10.1371/journal.pone.0325298 (PMC12124518; doi:10.1371/journal.pone.0325298)
Supplement: S2 Online — (XLSX) [file pone.0325298.s002.xlsx]

## Sheet: Sheet1
ID	GENDER	AGE	INS	DP	PC	HC	EMP	PSIT	PRMDG	PRDM	PROPI	POMDG	PODM	POOPI	PRPSEV	PRPINTER	PRDEP	PRANX	PRSTR	PRRUM	PRMAG	PRHELP	PRPCS	PRPSEQ	POPSEV	POPINTER	PODEP	POANX	POSTR	PORUM	POMAG	POHELP	POPCS	POPSEQ	OS	RECOM	WORTH	CONFID	ATTEND	AR
OMP1	1	55	0	5	2	3	3	16	2	0	0	3	0	0	7.3	7.7	6	16	20	7	4	6	17	22	7.5	5.1	2	4	18	1	0	1	2	34	4	1	1	4	8	1
OMP2	1	57	0	4	2	3	4	15	3	31	1	3	4	1	5.8	3.6	16	12	16	8	6	12	26	29	5	2.1	14	12	16	6	5	11	22	28	3	0	1	3	5	0.625
OMP3	1	54	0	5	1	3	3	22	3	0	0	3	0	0	8.3	7.9	22	16	10	11	0	15	26	8	6.8	4.3	4	8	6	2	0	4	6	23	3	1	1	3	7	0.875
OMP4	0	59	1	5	3	3	4	5	4	78	1	4	90	1	6.5	6.9	20	8	20	6	4	15	25	21	5.8	5.1	2	12	6	1	1	2	4	31	4	1	1	3	8	1
OMP5	1	48	0	5	2	3	3	15	2	26	1	3	8	1	8.3	9.3	40	20	34	11	9	14	34	15	8	7.6	14	16	26	4	7	10	21	28	3	1	1	2	8	1
OMP6	1	49	0	5	2	3	2	10	4	0	0	4	30	1	8	7.1	18	20	18	14	3	20	37	17	7	7.9	26	18	28	11	1	16	28	26	3	1	1	3	8	1
OMP7	1	58	0	5	2	3	6	11	4	0	0	4	0	0	5.5	6.9	38	22	22	13	5	15	33	19	4.8	5.9	38	22	22	14	2	14	30	20	3	1	1	3	8	1
OMP8	1	56	0	5	2	3	3	3	1	100	1	4	64	1	5.8	8.1	38	18	26	13	12	22	47	6	5	9	34	12	30	6	6	15	27	39	4	1	1	3	8	1
OMP9	1	26	1	3	2	3	4	15	5	3	1	4	3	1	7.5	9	32	36	32	15	11	20	46	16	6.8	8.4	28	32	34	13	12	21	46	20	3	1	1	3	7	0.875
OMP10	0	58	0	4	2	3	3	21	4	13	1	4	2	1	6.5	8.9	42	26	42	16	12	22	50	11	5.8	6	34	20	34	14	10	18	42	28	3	1	1	3	8	1
OMP11	0	43	1	4	2	3	4	6	2	0	0	2	0	0	5.5	6.9	36	10	24	7	4	10	21	22	4.5	4.9	22	8	14	6	4	7	17	28	2	1	1	3	8	1
OMP12	1	31	0	2	2	3	3	26	3	0	0	4	0	0	7	7.6	6	4	16	7	2	10	19	12	6.3	6.1	4	2	4	6	2	5	13	13	3	1	1	3	7	0.875
OMP13	1	53	0	5	2	3	5	15	5	45	1	5	45	1	6	5.6	4	6	14	8	3	6	17	18	4	2.6	2	4	12	3	2	3	8	34	4	1	1	3	8	1
OMP14	1	67	0	5	2	2	4	24	5	46	1	3	0	0	7	7.6	12	14	16	8	4	12	24	18	7.5	6.3	6	2	6	3	3	8	14	30	2	0	1	2	8	1
OMP15	1	31	0	4	2	1	4	27	3	30	1	2	30	1	6.3	5.7	34	16	34	12	6	17	35	19	3.8	5.7	18	10	14	3	1	5	9	29					6	0.75
OMP16	0	53	0	5	1	3	4	9	4	23	0	1	0	0	8.3	7.6	24	28	32	13	7	19	39	27	8	6.6	24	30	30	8	6	12	26	33					8	1
OMP17	0	61	0	5	2	3	3	19	2	90	1	2	90	1	4	7.3	26	12	26	5	1	7	13	26	2.5	3.9	14	10	14	4	1	6	11	14					8	1
OMP18	0	48	0	5	2	3	4	32	0	0	0	0	0	0	5.8	6.3	30	28	28	9	5	13	27	28	5.8	6	18	20	22	7	4	10	21	27					6	0.75
OMP19	1	60	0	5	2	3	1	18	1	0	0	1	0	0	6.3	5.9	12	6	20	6	4	6	16	37	7	4.9	4	0	0	1	2	0	3	48					8	1
OMP20	1	58	1	5	2	1	4	15	2	9	1	3	1	0	8.5	9	38	24	32	14	11	19	44	13	6.3	5.7	18	14	22	8	6	12	26	29					7	0.875
OMP21	1	56	0	5	1	2	4	18	2	0	0	1	0	0	8	9.6	36	40	40	16	12	23	51	19	5.8	9	30	38	38	13	8	20	41	27					8	1
OMP22	0	51	1	5	2	3	4	5	3	30	1	3	30	1	7.3	7.9	36	16	20	12	9	15	36	21	5.8	8	36	12	20	8	6	13	27	20					8	1
